# Supplementary material for: Sociodemographic, Economic, and Health Factors Associated with Ultra-Processed Food Intake Among Older Adults in Chile
Source: Nutrients. 2026 Jun 12;18(12):1899. doi: 10.3390/nu18121899 (PMC13304713; doi:10.3390/nu18121899)
Supplement: Supplementary file 1 [file nutrients-18-01899-s001.zip]

Archive with 1 entries (1 files):
- nutrients-4364507-supplementary.pdf
